# Supplementary material for: Plastic pollution in the Amazon: The first comprehensive and structured scoping review
Source: Ambio. 2025 Sep 13;55(2):211–26. doi: 10.1007/s13280-025-02245-2 (PMC12779817; doi:10.1007/s13280-025-02245-2)
Supplement: Supplementary file 1 — Supplementary file1 (XLSX 45 kb) [file 13280_2025_2245_MOESM1_ESM.xlsx]

## Sheet: Planilha1
Title	Authors	Publication year	Sample year	Study location/area	Country	Language	Latitude	Longitude	Study focus	Collection method	Plastic detection method	Plastic shape	Plastic size	Category of plastic size	Plastic color	Probabilistic	Taxon	Name	Number of species analysed	Number of species positive	Number of individuals analyzed	Number of positive individuals	Type of interaction with plastic	Analysed body part	Average particle/individual	Consumption by local populations	Type of environment	Plastic Abundance	Density	Comparison
Ingestion of plastic waste as a probable cause of death of an Amazonian manatee (Trichechus inunguis Natterer, 1883) [Ingestão de lixo plástico como provável causa mortis de peixe-boi amazônico (Trichechus Inunguis NATTERER, 1883)]	Silva and Marmontel	2009	2008	Mamirauá Sustainable Development Reserve	Brazil	Portuguese	NA	NA	fauna	entrevista semi-estruturada	naked eye	plastic bag	macro	macro	NA	N	mammal	Trichechus inunguis	1	1	1	1	ingestion	digestive tracts	NA	yes	NA	NA	NA	NA
Ingestion of Invertebrates, Seeds, and Plastic by the Amazonian Manatee (Trichechus inunguis) (Mammalia, Sirenia)	Guterres-Pazin et al.	2012	1993-2008	Mamirauá and Amanã Sustainable Development Reserves	Brazil	English	03º 01'10.2" S e 02° 42'25.6" S	64° 53'43.9" W e 64° 37'06.5" W	fauna	analysis of fecal samples found floating and stomach contents of Amazonian manatees hunted or incidentally caught	microscopic	NA	macro	macro (5 × 2 cm)	NA	N	mammal	Trichechus inunguis	1	1	16	1	ingestion	stomach	NA	yes	NA	NA	NA	NA
Phthalate pollution in an Amazonian rainforest	Lenoir et al.	2016	2013	French Guiana	French guiana	English	40° 05′ N	52° 40′ W	fauna	Ants were captured with metal forceps and placed directly into glass vials containing hexane	hydrocarbon analyses with eicosane, ion 149	phthalates	NA	NA	NA	Y	insect	ants	NA	NA	243	207	NA	NA	NA	NA	NA	NA	NA	NA
First evidence of microplastic ingestion by fishes from the Amazon River estuary	Pegado et al.	2018	2015-2016	Costa entre Amapá e Pará	Brazil	English	NA	NA	fauna	bycatch of the southern brown shrimp fishery	stereo-microscope/ Fourier Transform Infrared (FTIR) 29 spectroscopy	pellets (97.4%), sheets (1.3%), fragments (0.4%) and threads (0.9%)	micro	microplastico (100%)	clear, yellow, orange and blue	N	fish	NA	46	14 (30.4%)	189	26 (13.7%)	ingestion	stomach and intestine	1.2 (± 5.0)	yes	NA	NA	NA	NA
First account of plastic pollution impacting freshwater fishes in the Amazon: ingestion of 1 plastic debris by piranhas and other serrasalmids with diverse feeding habits	Andrade et al.	2019	2012-2014	lower Xingu River	Brazil	English	2°35’30”S	51°57’14”W	fauna	coleta de peixes em vários pontos da área de estudo	stereomicroscope/ Fourier Transform Infrared (FTIR) spectroscopy	filaments (53.1%) and fragments (46.9%)	micro and meso	29.2% microplastics (<5 mm) and 70.8% mesoplastics (5.1–25 mm)	Black (28.1%), shades of blue (19.8%), red (18.8%), white (14.6%), and translucent (8.3%)	Y	fish	serrasalmid	16	13 (81.3%)	172	46 (26.7%)	ingestion	stomach	42 - 0 range	yes	NA	NA	NA	NA
Widespread microplastics distribution at an Amazon macrotidal sandy beach	Martinelli Filho et al.	2019	2014	Salinópolis, Pará	Brazil	English	00°36′13″S	047°22′33″W	sediment	sand from each trench was dug and separated into three depth strata from the surface to 20, 20–40, and 40–60 cm	stereomicroscopes	fibers 95%, fragments (~5%), and pellets (< 0.01%)	micro	250–500 and 500–5000 μm	blue, dark-green and reddish tones, whitish, brown, and translucent	Y	NA	NA	NA	NA	NA	NA	NA	NA	NA	NA	sediment	5819	492.5 ± 556.4 particles m−3	between quadrants
First record of microplastic ingestion by a commercially important fish in the city of Iquitos, Peruvian Amazon [Primer registro de ingestión de microplásticos por un pez de importancia comercial en la ciudad de Iquitos, Amazonía peruana]	Chota-Macuyama et al.	2020	2020	Iquitos	Peru	Spanish	9583805 S	18M 694640 E	fauna	fish markets	estereoscopio trinocular Nikon, modelo SMZ800	Filamento, Fragmento	micro	0,40 a 4,39 mm	azul, roxo, celeste, verde	Y	fish	Prochilodus nigricans, Potamorhina altamazonica, Mylossoma albiscopum, Triportheus angulatus, Osteoglossum bicirrhosum, Schizodon fasciatus, Pimelodus blochii, Hydrolycus scomberoides, Pygocentrus nattereri, Calophysus macropterus, Sorubim lima	11	1	50	6	ingestion	stomach and viscera	0,34 (±1,19)	yes	NA	NA	NA	NA
Are the tidal flooded forests sinks for litter in the Amazonian estuary?	Gonçalves et al.	2020	2017	Pará River	Brazil	English	NA	NA	sediment	All items of litter larger than 5 mm were collected along 10 transects in the intertidal zone, perpendicular to the coastline	naked eye	Polyethylene, PET, Styrofoam	macro	macroplastics	NA	Y	NA	NA	NA	NA	NA	NA	NA	NA	NA	NA	sediment	NA	0.16 items/m2 (bare subs) x 2.82 items/m2 (VEG)	vegetated X bare substrate areas
Microplastics in sediments from Amazon rivers, Brazil	Gerolin et al.	2020	NA	Negro (NEG), Solimões (SOL), and Amazon (AMZ) rivers	Brazil	English	NA	NA	sediment	bottom sediment samples (sands to muddy sands)	motorized stereomicroscope/ software AxioVision	Fibers	micro	0.063 - 5 mm	White/Crystal, blue, black and more 5	Y	NA	NA	NA	NA	NA	NA	NA	NA	NA	NA	sediment	NA	0 to 8178 particles/kg of dried sediment	between rivers near Manaus - closer rivers and highest values
Microplastics on the Fluvio-estuarine Beaches of Cotijuba Island, Pará River Estuary (Brazil)	Novaes et al.	2020	2017-2018	Cotijuba Island, Pará	Brazil	English	1°15’48.49”S	48°33’21.21”W	sediment	Beach sediment samples were collected in quadrants	stereomicroscope	fibers (99.61%)	micro	MP	transparent (38.34%), blue (27.59%), black (25.70%), and red (6.11%) green (1.00%).	Y	NA	NA	NA	NA	NA	NA	NA	NA	NA	NA	sediment	NA	33,316.7 particles m-3 ± 14,050 a 9,816.7 ± 16,011 particles m-3	between beaches
The sea anemone Bunodosoma cangicum as a potential biomonitor for microplastics contamination on the Brazilian Amazon coast	Morais et al.	2020	2018	northeastern coast of Pará	Brazil	English	00°45’17.2”S	48°01’19.4”W	fauna	anemones (30 at each site) were collected randomly	stereomicroscope/ Fourier Transform Infrared (FTIR)	Fibers (84%), fragments (~12%) and films (~4%)	micro and meso	microplastic (99%) and mesoplastic (1%)	blue (66.7%), transparent (14.9%), red (8.5%), yellow (4.3%), white (3.5%), and green (2.1%)	Y	sea anemones	Bunodosoma cangicum	1	1	90	68 (75%)	ingestion	gastrovascular cavity	1.6 ± 1.5	yes	NA	NA	NA	NA
Contamination of stream fish by plastic waste in the Brazilian Amazon	Ribeiro-Brasil et al.	2020	NA	Bacia do Guamá (Barcarena) e Bacia Acará-Capim (Ipixuna do Pará, Concórdia do Pará e Tomé Açu) - Pará	Brazil	English	NA	NA	fauna	active collection with 55-cm diameter hand nets (sieve) with a 3 mm mesh between opposite nodes/ Digestion of tissues and filtration	stereomicroscope at 120 x magnification	fibers(filaments) (93.5%) and fragments (6.5%)	micro and meso	22% nanoplastics, 46.7% microplastic, 33.3% mesoplastics	NA	Y	fish	NA	14	14	68	67 (98%)	ingestion	gastrointestinal tract and gills	5.6 ± 3.8	yes	NA	NA	NA	NA
A novel facet of the impact of plastic pollution on fish: Silver croaker (Plagioscion squamosissimus) suffocated by a plastic bag in the Amazon estuary, Brazil	Andrades et al.	2021	2020	Marajó Bay, Pará	Brazil	English	1◦35′03′′ S	48◦47′28′′ W	fauna	oportunistic	naked eye	plastic bag	macro	macro	NA	N	fish	Silver coraker (Plagioscion squamosissimus)	1	1	1	1	entanglement	head and gills	NA	yes	NA	NA	NA	NA
Ingestion of microplastics by Hypanus guttatus stingrays in the Western Atlantic Ocean (Brazilian Amazon Coast)	Pegado et al.	2021	2018-2019	Golfo do Maranhão (costa da Amazônia)	Brazil	English	NA	NA	fauna	captured by longlines and gillnets by local fishers	stereomicroscope/ Fourier transform infrared (FTIR)	fibers (82%) and fragments (18%)	micro	microplastics	blue (47%), transparent (35.3%), black (11.8%) and red (5.9%)	Y	fish	Hypanus guttatus	1	1	23	7 (30.43%)	ingestion	stomach	2.4 ± 1.7 (1-6)	yes	NA	NA	NA	NA
Feeding habits of Lutjanus synagris (Teleostei: lutjanidae) in the Amazon coast of the Northeast region of Brazil	Fernandes et al.	2021	2018-2019	Maranhão	Brazil	English	01°30’28.56”S	44º43’10.41”W	fauna	captures by artisanal fisheries	The polymers in the L. synagris diet were identified and classified based on Montagner (2018)	nylon fiber (2.12%), swab cable (0.84%), expanded polystyrene (2.36%), and plastic bags (0.72%)	meso	mesoplastic	NA	N	fish	Lutjanus synagris	1	1	359	11	ingestion	stomach	1.36	yes	NA	NA	NA	NA
Preliminary Assessment of Plastic Litter and Microplastic Contamination in Freshwater Depositional Areas: The Case Study of Puerto Misahualli, Ecuadorian Amazonia	Lucas‑Solis et al.	2021	2019	Napo Province, Ecuador	Ecuador	English	NA	NA	sediment	500 g of top beach sediment (10 cm deep) was collected	stereomicroscope	fibers (97%), fragments (3%)	micro	0.5-2mm e 2-5mm	blue, transparent (mais abundantes), red, yellow, white, orange, light blue, light brown, violet, black and mixed	Y	NA	NA	NA	NA	NA	NA	NA	NA	NA	NA	sediment	200 plastic litter	1.3 items m−² (plastic litter) e 987 items kg−1 (MP 0.5-2 mm) e 761 items kg−1 (MP 2-5mm)	NA
Anthropogenic litter on the macrotidalsandy beaches of the Amazon region	Lima et al.	2022	2021	Maranhão Island	Brazil	English	2.3◦S to 3.3◦S	44.1◦W to 44.9◦W	sediment	collection of all debris >10 mm at each beach from the edge of the waterat low tide to the beginningof the vegetation	naked eye	polystyrene (maioria)	macro	macroplastics	NA	Y	NA	NA	NA	NA	NA	NA	NA	NA	NA	NA	sediment	17.151	0.16 items/m2 (non-urban beaches)	NA
First assessment of microplastic and artificial microfiber contamination in surface waters of the Amazon Continental Shelf	Queiroz et al.	2022	2018	Brazilian Amazon Continental Shelf (Maranhão to Amapá)	Brazil	English	1°28'8.94"S até 4°53'51.68"N	44°20'21.73" até 49°46'27.34"	water	Surface water samples	spectroscopy (FTIR)/ FPA detectors	Fibers, fragments, foam particles	micro	61% < 500um, 7% < 300 μm, 19% < 120 μm	blue (28%), transparent (25%), and yellow (16%) e mais 9 cores	Y	NA	NA	NA	NA	NA	NA	NA	NA	NA	NA	water	12.288	rainy (4772 ± 2761) - dry (2672 ± 1167) items.m−3	rainy x dry season
Occurrence and characteristics of microdebris in commercial fish species of Guyana, South America	Alfred et al.	2022	2021	Essequibo Islands-West Demerara	Guyana	English	6.9943N; 6.81417N	58.5010W; 58.17599W	fauna	active collection	naked eye, hand lens, and microscopic examination	pellets (34.8 %), microbeads (31.3 %), fragments (25 %), fibers (6.3 %), films (1.8 %) and foams (0.9 %)	micro and meso	(<1 mm to >5 mm), (0.2 mm–1 mm), > 5 mm.	white and transparent	Y	fish	Bagre bagre, Nebris microps, and Macrodon ancylodon	3	3	90	NA	ingestion	gills and gastrointestinal	112/90 (1.24)	yes	NA	NA	NA	NA
First record of plastic ingestion by a freshwater stingray	Trindade et al.	2023	2020-2021	Rio Xingu	Brazil	English	03°49'16.7" S	052°38'32.7" W	fauna	captura com longlines and cast nets	Fourier transform infrared (FTIR)	fibers (64.2 %, n = 52) and fragments (35.8 %, n = 29)	micro and meso	microplastics (< 5 mm, n = 57) and mesoplastics (5–25 mm, n = 24).	blue (33.3 %; n = 27), yellow (18.5 %; n = 15), white (14.8 %; n = 12), black (13.6 %; n = 11), green (6.2 %; n = 5), transparent (4.9 %; n = 4), pink, grey and brown (2.5 %; n = 2, each) and orange (1.2 %; n = 1)	Y	fish	Potamotrygon leopoldi	1	1	24	16 (66.6 %)	ingestion	gastrointestinal tract	3.8 (1-12)	no	NA	NA	NA	NA
Microplastic contamination in bathhouses in the middle Amazon region, Itacoatiara, Brazil	Oliveira et al.	2023	2021	Itacoatiara, Amazonas	Brazil	English	S 03°08'19.9”	W 58°27'32 .5”	sediment	30 samples with 50 grams of sediment were collected	stereomicroscope	fibers and fragments	micro	0.150 - 4.909 mm	blue and red	Y	NA	NA	NA	NA	NA	NA	NA	NA	NA	NA	sediment	202 (31-51 recreational x 2-10 non-recreational)	NA	recreational x non-recreational areas
Do microplastics and climate change negatively affect shredder invertebrates from an amazon stream? An ecosystem functioning perspective	Firmino et al.	2023	NA	Reserva Florestal Ducke, Manaus	Brazil	English	02◦55′ and 03◦01′S	59 ◦53’ and 59 ◦59′W	fauna	Individuals of similar size of Phylloicus elektoros larvae were collected	NA	NA	micro	microplastics	NA	Y	freshwater invertebrates	Phylloicus elektoros	1	NA	90	96% of shredders died at the medium concentration	NA	NA	NA	NA	sedimen	NA	control (0 microplastics), low concentration (1.8 × 10 particles/mL) and medium concentration (1.8 × 102 particles/mL)	sobrevivência de shredders em diferentes concentrações de MP
Do urban rivers in the amazon coast trap macroplastic?	Rosa et al.	2023	2019-2020	Amazon coast (Guajará Bay, Acará River and the Guamá River)	Brazil	English	NA	NA	water	visual observations in transects that stretched from one marginto the otherin each river	visual observations	Toys, Straws, Gallon jugs, Plastic bottles, Pieces of plastic, Plates and cups, Labels/Containers, Plastic bags, Container caps, Bottle caps, Utensils, Garbage Bags, and Pots	macro	macroplastics	NA	Y	NA	NA	NA	NA	NA	NA	NA	NA	NA	NA	water	1957 dry - 1524 wet seasons	export rate of 21.7 ton. y 1 of macroplastics through the Guajará Bay	rainy x dry season
First evidence of microplastics in freshwater from fish farms in Rondônia state, Brazil	Dantas Filho et al., 2023	2023	2021-2022	Central-East microregion e Vale do Jamari, Rondônia	Brazil	English	NA	NA	water	horizontal and vertical hauls were carried out with a zooplankton net. Samples of 250 mL of fresh water were collected	Trinocular stereoscopic microscope/ photomicrographs of the images, analyzed using image analysis software, Olympus Stream	fiber	micro	microplastics	transparent, red, blue	Y	NA	NA	NA	NA	NA	NA	NA	NA	NA	NA	water	NA	rainy 119 - dry 9 items/250mL	rainy x dry season
Large-scale monitoring and risk assessment of microplastics in the Amazon River	Rico et al.	2023	2019	rios Negro, Tapajós, Tocantins/ Manaus, Macapá, Santarém and Belém	Brazil	English	NA	NA	water	water collection and filtered over a plankton net (55 μm)	microscopy and infrared spectroscopy/ Fourier Transform Infrared Spectroscopy (FTIR)	fibres (51%), fragments (42%) and films (6%),	micro	300–1000 μm (47%), 100–300 μm (32%), 1000–5000 μm (18%) and 55–100 μm (3%)	lue (30%), red (24%), green (13%) or black (12%) e mais 12	Y	NA	NA	NA	NA	NA	NA	NA	NA	NA	NA	water	NA	5 - 152 MPs/m 3 (Amazon river and tributaries) x 23 - 74,550 MPs/m3 (urban streams)	Amazon river x urban streams
Longitudinal, vertical, and temporal distribution of microplastics in the Mindu Stream in Manaus, Amazonas State [Distribuição longitudinal, vertical e temporal de microplásticos no Igarapé do Mindu em Manaus, Amazonas]	de Souza et al.	2023	NA	Igarapé do Mindu, Manaus	Brazil	Portuguese	3° 0’35.33” a 3° 6’53.71”	59°56’0.87” a 60° 1’59.88”	water	coleta de amostras compostas de água/ peneiramento vertical com diâmetros de furo de 5 mm e 0,3 mm	espectroscopia de infravermelho com transformada de Fourier (FTIR)	elastômeros, monômeros, agentes umectantes e surfactantes utilizados na fabricação de materiais plásticos	micro	microplastics	NA	Y	NA	NA	NA	NA	NA	NA	NA	NA	NA	NA	water	NA	0 e 0,40 g.L-1 (superficial) - 0 e 0,12 g.L-1 (profundidade)	água superficial x profundidade
Microplastic contamination in the freshwater shrimp Macrobrachium amazonicum in Itacoatiara, Amazonas, Brazil.	Guimarães et al.	2023	2020-2021	Itacoatiara, Amazonas	Brazil	English	NA	NA	fauna	collection of Shrimp specimens montlhy	stereoscopic/ Fourier transform infrared (FTIR) and Raman spectroscopies	fibers, fragments	micro	< 250 to 5000 μm	dark blue, red, light blue, dark green, light green, gray, neon green, purple, orange, yellow, and white	Y	shrimp	Macrobrachium amazonicum	1	1	600	533	ingestion	soft tissues	5.45± 4.07 e 3.20±2.64	yes	NA	NA	NA	NA
Microplastic occurrence in fish species from the Iquitos region in Peru, western Amazonia	Rojas et al.	2023	2021	Iquitos, Peru	Peru	English	3°44’37.23”S	73°15’5.88”W	fauna	specimens were obtained from five local markets in the city	microscope/ spectrophotometry with transform Fourier FT-IR	99% fibers, 0.8% fragments and 0.2% spheres	micro	microplastic	blue (50.7%), black (23.7%), white (14.8%), red (7.4%), brown (3.8%) and green (0.7%)	Y	fish	NA	15	15	61	61	ingestion	gills and internal organs	38.3	yes	NA	NA	NA	NA
Microplastics and microfibers in the Guajará Bay, Amazon delta: Potential sources and variability	Santos et al.	2023	2014-2015	Guajará bay and Guamá River, Pará	Brazil	English	NA	NA	water	Surface water samples	Fourier-transform infrared (FTIR) spectroscopy	Cellulose MFs (microfibers), plastic MFs, Fragments, chips and films	micro and meso	microplastics (94.97 %), mesoplastics (5.03 %)	Transparent (85.61 %), blue (6.28 %), black (3.14 %), green (2.61 %), red (2.14 %), and yellow (<1 %)	Y	NA	NA	NA	NA	NA	NA	NA	NA	NA	NA	water	NA	Cellulose MFs (1063.3 ± 135.1 particles⋅m 3), plastic MFs (450.6 ± 60.2 particles⋅m 3), fragments (23.3 ± 3.3 particles⋅m 3), chips (11.9 ± 2.6 particles⋅m 3) and films (5.4 ± 1.1 particles⋅m 3)	NA
Microplastics in fishes in amazon riverine beaches: Influence of feeding mode and distance to urban settlements	da Costa et al.	2023	2017	Machado River basin, Rondônia	Brazil	English	9–13° 30′S	63–61° 30′W	fauna	A bottom trawl net (11 m long x 6 m high; 5 mm mesh between opposite knots) was used to collect specimens	stereo microscope/ Fourier Transform Infrared Spectroscopy (FTIR)	Fibers, Frag, Sphere, Styrofoam	micro	0.1 - 5 mm	Black (41 %), blue (18 %), and transparent (14 %) fibers and soft plastics (8 %)	Y	fish	NA	29	24	1082	332 (30 %)	ingestion	Digestive tracts	1.8 ± 1.6	yes	NA	NA	NA	NA
The First Record of Ingestion and Inhalation of Micro- and Mesoplastics by Neotropical Bats from the Brazilian Amazon	Correia et al.	2023	2017-2018-2020	Pará	Brazil	English	NA	NA	fauna	Bats were sampled using mist nets	stereoscopic microscope	NA	micro	microplastic (1-5mm)	NA	Y	mammal	bat	25	NA	81	95.06%	ingestion	digestive and respiratory system organs	6.20 ± 6.00	no	NA	NA	NA	NA
Understanding allochthonous marine litter in a Protected Area in the Amazon Coast	Assis et al.	2023	2022-2023	Caet ́e estuary, Pará	Brazil	English	NA	NA	sediment	Monthly collection of allochthonous marine litter	visual analysis	plastic bottles (98%)	macro	macroplastic	NA	Y	NA	NA	NA	NA	NA	NA	NA	NA	NA	NA	sediment	384 containers	NA	NA
Ichthyoplankton and plastic waste drift in a river in the Amazon Basin, Brazil	Oliveira et al.	2023	2021-2022	Tapajós River	Brazil	English	NA	NA	water	trawls on the subsurface of the water column for 10 min using a conical-cylindrical plankton net (300 μm mesh)	NA	fragments, filaments, film, styrofoam, and foam	micro	1.55 ± 1.27 mm (media tamanho)	white, blue, transparent, black, pink, green, red, yellow, gray, and orange	Y	NA	NA	NA	NA	NA	NA	NA	NA	NA	NA	water	384.86 itens 10m-3	11.11 plastic 10 m−3 (flood) - 331.04 plastic 10 m−3 (receding) - 35.19 plastic 10 m−3 (dry) - 7.52 plastic 10 m−3 (rising)	flood x receding x dry x rising
First register of microplastic contamination in oysters (Crassostrea gasar) farmed in Amazonian estuaries	Pantoja et al.	2024	NA	Mangrove Coast, Pará	Brazil	English	0◦51′04.0” S	047◦53′21.2” W	fauna	samples from oyster farms	stereomicroscope/ Fourier transformed infrared spectroscopy	fibers 91.0 % and fragments (9%)	micro	20–50 μm ( n = 15 particles), 50–100 μm ( n = 18 particles), 100–500 μm (n = 59 particles) or 500–1000 μm (n = 10 particles)	blue, black, transparent, and red	Y	oyster	Crassostrea gasar	1	1	120	70	ingestion	soft tissues	1.9 ± 0.7	yes	NA	NA	NA	NA
Microplastics in catfish Pterygoplichthys pardalis (Castelnau 1855) and Hoplosternum littorale (Hancock, 1828) marketed in Itacoatiara, Amazonas, Brazil	Azevedo et al.	2024	2021	Itacoatiara, Amazonas	Brazil	English	S 03° 03′ 50.2′′	W 058° 20′ 40.1	fauna	fish markets	Leica stereomicroscope	Fiber and filament	micro	0.01 to 5 mm	blue, red, green, black, yellow, and light blue	Y	fish	P. pardalis e H. littorale	2	2	300	252	ingestion	gastrointestinal tract and gills	2.71 ± 3.	yes	NA	NA	NA	NA
First evidence of microplastics in commercial mussels from Amazonian estuaries	Rodrigues et al.	2024	2022	Caeté and Piaba River estuary	Brazil	English	0◦56’22.7"S; 0◦50’22.4"S	46◦37’59.8"W; 47◦05’36.4"W	fauna	fish markets	stereomicroscope (Leica M205) and micro-Fourier Transformed Infrared spectroscopy	fibers and pellets	micro	21–2648 µm and 17–1215 µm	t black, blue and white	Y	mussels	Mytella guyanensis	1	1	25	21	ingestion	soft tissues	0.30 ± 0.25 and 0.25 ± 0.25	yes	NA	NA	NA	NA
The retention of plastic particles by macrophytes in the Amazon River, Brazil	Guimarães et al.	2024	2020-2021	Itacoatiara, Amazonas	Brazil	English	S 03° 03′ 50.2′′	W 058° 20′ 40.1	flora	collection of biomass and residues associated with macrophyte banks	stereomicroscope/ Fourier Transform Infrared (FTIR) spectroscopy	Fiber and filament	macro, meso and micro	75.9% micro, 13.9% meso, 10.04% macro	transparent, white, green, blue, yellow and red	Y	macrophytes	Paspalum repens, Pontederia rotundifolia, Pistia stratiotes, Salvinia auriculata and Limnobium laevigatum	5	5	17.86 kg of dry biomass	-	association	NA	1.96 ± 4.61 - 0.18 ± 0.48	NA	water	26	0.09 ± 0.43	rainy x dry season
Blue nests: The use of plastics in the nests of the crested oropendola (Psarocolius decumanus) on the Brazilian Amazon coast	Lopes et al.	2024	2021-2022-2023	Atlantic coast of Pará state (Salinópolis municipality and Algodoal-Maiandeua Environmental Protection Area)	Brazil	English	NA	NA	fauna	collection of abandoned nests	visually inspection and stereomicroscope	Fiber and filament	macro and meso	> 5 mm	blue, black, transparent, and green	Y	bird	Psarocolius decumanus	1	1	36	24 (67%)	association	NA	NA	no	NA	NA	NA	NA
Comprehensive risk assessment of microplastics in tidal channel sediments in amazonian mangroves (northern Brazil)	Mendes et al.	2024	NA	Caeté-Taperaçu Marine Extractive Reserve, Pará	Brazil	English	0°54'0''S	46°42'0''W	sediment	collection of 500 g of sediments with using a Van Veen grab in tidal channels that cross the mangroves	stereomicroscope/ Fourier Transform Infrared (FTIR) spectroscopy	fragment, fiber, film, and spherule/pellet	micro	100 to 5000 μm	transparent, blue, white, red, black	Y	NA	NA	NA	NA	NA	NA	NA	NA	NA	NA	sediment	NA	433 ± 261.6 items/kg	NA
Plastic nests: The first record of the Yellow-rumped Cacique (Cacicus cela) and the Great Kiskadee (Pitangus sulphuratus) building nests with discarded and the Great Kiskadee (Pitangus sulphuratus) building nests with discarded fishing material on the Amazon Coast	Monteiro et al.	2024	2023-2024	Amapá and Pará states	Brazil	English	2◦00′00″ N; 0◦50′20″ S	50◦25′00″ W; 46◦38′34″ W	fauna	visual observation	visual analysis	NA	macro	macroplastic	NA	N	bird	Cacicus cela and Pitangus sulphuratus	2	NA	NA	NA	association	NA	NA	no	NA	NA	NA	NA
Export of macro plastics over a tidal cycle by through small urban rivers in the amazon	Rosa et al.	2024	2019-2020	Tamandaré and Tucunduba rivers, Pará	Brazil	English	1S 28' 36"	48W 28' 38"	water	Visual observations of solid waste	visual observations	NA	macro	macroplastic	NA	Y	NA	NA	NA	NA	NA	NA	NA	NA	NA	NA	water	6946	25.84 kg per day	high x low tide
Is the shrimp Macrobrachium amazonicum sold in an urban center in the central Brazilian Amazon contaminated with microplastics?	Guimarães et al.	2024	2021	Amazon River, Santarém, Pará	Brazil	English	2S 25' 17"	54W 42' 15"	fauna	fish markets	stereomicroscope	fibers (88%) and fragments (12%)	micro	microplastic (1,000 - 5,000 um)	dark blue, red, light blue, dark green, light green, gray	Y	shrimp	Macrobrachium amazonicum	1	1	150	129	NA	gastrointestinal tract (GT), cephalothorax (CT) and abdomen (AB)	2.64 ± 1.75	yes	NA	NA	NA	NA
Microplastic burial potential and ecological risks in mangrove forests of the Amazon River delta	Rico et al.	2024	2022	Amazon River mouth, Pará	Brazil	English	1S 24' 33"	49W 49' 02"	flora	soil samples	stereomicroscope/ Fourier Transform Infrared Spectroscopy (FTIR)	fibers (73 %), fragments (24 %), films (2 %) and beads (1 %)	micro	microplastic ( 100 - 5,000 um)	black (33 %), blue (30 %), red (17 %)	Y	NA	NA	NA	NA	NA	NA	NA	NA	NA	NA	sediment	NA	75 ± 39 kg of MPs/km2	NA
Microplastic Contamination in Amazon Vampire Bats (Desmodontinae: Phyllostomidae)	Alencastre-Santos et al.	2024	2017-2021	Altamira, Medicilândia, and Vitória do Xingu, Pará	Brazil	English	3S 11' 09"	52W 10' 17"	fauna	collection of animals with mist nets	stereoscopic	fibers	micro	microplastic (1 - 5 mm)	white, transparent, blue, black, and red	Y	mammal	bat (Desmodus rotundus, Diaemus youngii, and Diphylla ecaudata)	3	3	12	12	NA	stomach, intestine, or lung	NA	no	NA	NA	NA	NA
Microplastic distribution and risk assessment in estuarine systems influenced by traditional villages and artisanal fishery activities	Mendes et al.	2024	2022	Ajuruteua Peninsula, Pará	Brazil	English	0S 48' 50"	46W 40' 16"	water	water samples collected using horizontal trawls in the sub-surface layer of the water column	stereoscopic / Fourier transform infrared spectroscopy (FTIR) and Raman spectrometry	fiber, fragment, film, and others	micro	microplastic	blue, transparent, black, white, shiny, yellow/green, and pink/red	Y	NA	NA	NA	NA	NA	NA	NA	NA	NA	NA	water	NA	1.03 items/m3	between locations
Phthalate ester and cholesterol profiles of blubber samples of the free-ranging Amazon River dolphin (Cetacea: Iniidae: Inia geoffrensis) in the Brazilian Amazon	Lima et al.	2024	2022	Amanã Sustainable Development Reserve, Amazonas	Brazil	English	02° 42'25.6" S	64° 37'06.5" W	fauna	Blubber samples were collected using an 8 mm sterile disposable biopsy punch	Detection of PAE by liquid-gas chromatography	NA	NA	NA	NA	Y	mammal	dolphin (Inia geoffrensis)	1	1	14	14	NA	bluber	NA	no	NA	NA	NA	NA
Use of marine anthropogenic litter as a potential risk of pollution to the burrowing owl (Athene cunicularia) on the beaches of the Brazilian Amazon coast	Mendes et al.	2025	2024	Atalaia Natural Monument, Pará	Brazil	English	0S 35' 51"	47W 17' 47"	fauna	visual observation	visual observations	NA	macro	macroplastic	NA	Y	bird	owl (Athene cunicularia)	1	1	3	3	association	NA	NA	no	NA	404	NA	NA
First record of microplastic contamination in adult endemic amazonian anuran species	Souza-Ferreira et al.	2025	2022-2023	Gunma Ecological Park, Pará	Brazil	English	1S 13' 02"	48W 17' 42"	fauna	active search and manual collection of animals	stereomicroscope/ Raman spectroscopy method	80.16% fiber,	micro	microplastic	transparent (39.66%), blue (22.36%)	Y	anuran	Boana multifasciata and Physalaemus ephippifer	2	2	NA	P. ephippifer, 20 (66.66%), B. multifasciata, 27 (90%)	respiratory and integumentary routes	gastrointestinal tract (GIT) (stomach and intestines), respiratory tract (RT) (trachea and lungs), and dorsal integument (Integ) (dorsal region of the abdomen, from pelvic to shoulder girdle)	4.83±2.26 (B. multifasciata); 3.53±3.52 (P. ephippifer)	no	NA	NA	NA	between species
Balancing biomonitoring and conservation: A non-lethal method to extract microplastics from the sea anemone Bunodosoma cangicum	Morais et al.	2025	2020-2022	Salinópolis, Pará	Brazil	English	00º36'39.4 ″ S	47 ◦ 21 ′ 29.7 ″ W	fauna	collection of animals from rocky outcrops	stereoscopic / Fourier Transform Infrared (FTIR)	Fibers, fragments and films	micro and meso	0.06 to 3 mm and 5.3 mm	blue (41.2 %) transparent (33.8 %), black (13.2 %) and red (11.8 %)	Y	sea anemones	Bunodosoma cangicum	1	1	40	39 (97.5 %)	ingestion	egested material and the specimen bodies	2.3 ± 1.8	no	NA	NA	NA	NA
First Report of Plastic and Artificial Cellulose Ingestion by Freshwater Turtles in the Amazon	Santos et al.	2025	2017	Marajó Bay, Pará	Brazil	English			fauna	collection of animals by both scientists and local community	stereoscopic / Fourier Transform Infrared (FTIR)	NA	micro and meso	0.581 to 2.458 mm (P. unifilis) / 0.181 to 13.538 mm (K. scorpioides)	white, green, and yellow (P. unifilis) / brown, blue, red, orange and transparent (K. scorpioides) and transparent.	Y	reptile	Podocnemis unifilis and Kinosternon scorpioides	2	2	35	11	ingestion	stomachs contents and feces	NA	yes	NA	NA	NA	NA
Plastic contamination in fish digestive tracts in Amazonian rivers during a period of extreme low water	Tuvikene et al.	2025	2023	Negro and Solimões Rivers, Amazonas	Brazil	English	2º42'057.54''S	60º45'4.50''E	fauna	collection of animals with multimesh gillnets	stereoscopic / Fourier Transform Infrared (FTIR)	Filaments and fragments	micro	0.04–5.0 mm	black and blue	Y	freshwater fish	NA	29	NA	128	84.0% and 87.4%	ingestion	digestive tracts	3.3 ± 2.9 and 2.8 ± 2.1	yes	water	NA	0.25 ± 0.05 and 0.78 ± 0.19 pcs/L	between locations
Presence of Microplastics in Sciades Herzbergii (Bloch, 1794) Captured in Harbor Areas of the Amazon Coast, Maranhão, Brazil	Carvalho et al.	2025	2022	Maranhão Island	Brazil	English	571,443.00 m E	9,699,266.00 m S	fauna	collection of animals with a 35-mm mesh size net	stereoscopic	fibers, fragments, and pellets	micro	NA	black, blue and red	Y	marine fish	Sciades herzbergii	1	1	40	40 (100%)	ingestion	gastrointestinal tract	22 MP/individual	yes	NA	NA	NA	NA

## Sheet: metadata
Variables	Description
Title	Refers to the title of the study
Authors	Lists the names of the authors involved in the study
Publication Year	The year when the study was published
Collection Year	The year when data or samples were collected.
Study Location	Specifies the geographical location where the study was conducted.
Latitude	The latitude coordinate of the study location
Longitude	The longitude coordinate of the study location.
Study Focus	Refers to the main focus or object analyzed in the research. It can be adjusted to categorize whether the study focuses on fauna, soil, or water.
Sampling Method	Explains how the samples were collected.
Plastic Detection Method	Explain the technique or method used to detect plastic.
Plastic Size	Refers to the size range of the plastic particles or items studied.
Category of Plastic Size	Refers to the categorization of the size range of plastics found. It includes classifications such as nano, micro, meso, macro, etc. Nano: Denotes plastic particles with a size range typically less than 100 nanometers. Micro: Represents small plastic particles ranging from 100 nanometers to 5 millimeters. Meso: Refers to medium-sized plastic particles, typically between 5 millimeters and 2.5 cent…
Plastic Color	Describes the color(s) of the plastic observed.
Probabilistic	Indicates whether the study used a probabilistic sampling method (Y = yes, N = no).
Taxon	Refers to the group studied (e.g., fish, mammal, arthropod, etc).
Name	The scientific/popular name of the species studied
Number of species studied	The total number of species considered or analyzed.
Number of species positive	Number of species that present some plastic part.
Number of Individuals Analyzed	Total number of individuals studied or examined.
Number of Positive Individuals	The count of individuals that tested positive for a particular characteristic or substance.
Type of Interaction	Describes the type of interaction with plastic
Affected organ	Refers to the organ or specific tissue where plastic was found
Average Particle/Individual	The average number of particles per individual.
Consumption of Species by Local Populations	Refers to the consumption of the species affected by plastic by local populations
Type of environment	This variable refers to the specific environmental setting or ecosystem where the research was carried out. Such as freshwater systems (rivers, lakes), marine environments (oceans, seas), terrestrial ecosystems (forests, grasslands), or specific habitats (wetlands, coastal areas).
Plastic Abundance	Refers to the prevalence or quantity of microplastics found.
Density	Represents the concentration or density of a particular substance.
Comparison	Describes the comparative aspect or data used for comparison in the study.
Plastic Abundance Index	A metric used to quantify the abundance of plastic.
